# Supplementary material for: ER/AR Multi-Conformational Docking Server: A Tool for Discovering and Studying Estrogen and Androgen Receptor Modulators
Source: Front Pharmacol. 2022 Jan 24;13:800885. doi: 10.3389/fphar.2022.800885 (PMC8819068; doi:10.3389/fphar.2022.800885)
Supplement: Supplementary file 1 [file DataSheet1.xlsx]

## Sheet: AR
UniprotID	pdbID	native ligand name (pdb ligand ID)	chain	RMSD	docking score (kcal/mol)	pocket
P10275	3RLL	RLL	A	0.201413	-12.5	NLB
P10275	4HLW	TES	A	0.205941	-11.3	NLB
P10275	3L3Z	DHT	A	0.208239	-11.5	NLB
P10275	2AM9	TES	A	0.22499	-10.6	NLB
P10275	2PIP	DHT	L	0.228104	-11.1	NLB
P10275	2Q7K	TES	A	0.250166	-11	NLB
P10275	5JJM	DHT	D	0.251632	-11	NLB
P10275	1T5Z	DHT	A	0.254838	-11.4	NLB
P10275	2PIQ	DHT	A	0.25742	-11.3	NLB
P10275	3RLJ	RLJ	A	0.258627	-11.7	NLB
P10275	4OFR	DHT	A	0.258949	-11.5	NLB
P10275	2Q7I	TES	A	0.260825	-11	NLB
P10275	4QL8	JAD	A	0.262434	-10.4	NLB
P10275	5JJM	DHT	A	0.266469	-11.2	NLB
P10275	2PIR	DHT	A	0.269421	-11	NLB
P10275	2YLQ	TES	A	0.271592	-11.1	NLB
P10275	2PIV	DHT	A	0.274435	-11.2	NLB
P10275	2AMA	DHT	A	0.274759	-11.1	NLB
P10275	4OFU	DHT	A	0.274982	-11.5	NLB
P10275	2Z4J	DHT	A	0.275291	-11.2	NLB
P10275	5JJM	DHT	B	0.283129	-11.1	NLB
P10275	3L3X	DHT	A	0.287508	-11.4	NLB
P10275	2YLP	TES	A	0.287573	-11.3	NLB
P10275	4K7A	DHT	A	0.288667	-11.3	NLB
P10275	1T63	DHT	A	0.289455	-11.2	NLB
P10275	2Q7J	TES	A	0.301353	-11.2	NLB
P10275	3ZQT	TES	A	0.305617	-10.6	NLB
P10275	4OEA	DHT	A	0.309156	-11.3	NLB
P10275	4OEZ	DHT	A	0.312079	-11	NLB
P10275	4OED	DHT	A	0.314266	-11.2	NLB
P10275	2PIX	DHT	A	0.318389	-11.2	NLB
P10275	2PIW	DHT	A	0.327271	-11.4	NLB
P10275	2YLO	TES	A	0.328306	-11	NLB
P10275	2PIU	DHT	A	0.332162	-11.2	NLB
P10275	2PIT	DHT	A	0.341102	-11.4	NLB
P10275	1XJ7	DHT	A	0.345082	-11	NLB
P10275	4OEY	DHT	A	0.346918	-11.2	NLB
P10275	2Q7L	TES	A	0.354037	-11	NLB
P10275	1XOW	R18	A	0.360196	-11.9	NLB
P10275	5JJM	DHT	C	0.36037	-11.1	NLB
P10275	3V4A	PK1	AB	0.360874	-10.6	NLB
P10275	1T65	DHT	A	0.365764	-11	NLB
P10275	2OZ7	CA4	A	0.366794	-11.4	NLB
P10275	2PNU	ENM	A	0.368802	-13.5	NLB
P10275	5CJ6	51Y	A	0.374252	-9.2	NLB
P10275	2PKL	DHT	A	0.374587	-11.3	NLB
P10275	2YHD	TES	A	0.381877	-11.1	NLB
P10275	5T8J	77T	A	0.397719	-8.9	NLB
P10275	2AMB	17H	A	0.399656	-11.2	NLB
P10275	1XQ3	R18	A	0.407601	-11.5	NLB
P10275	5T8E	77U	A	0.416726	-9.5	NLB
P10275	2PIO	DHT	A	0.423143	-11.3	NLB
P10275	2AO6	R18	A	0.469242	-11.8	NLB
P10275	4OH6	HFT	A	0.498932	-9.2	NLB
P10275	1E3G	R18	A	0.548484	-11.7	NLB
P10275	4OH5	HFT	A	0.564691	-8.6	NLB
P10275	1GS4	ZK5	A	0.572951	-11.4	NLB
P10275	4OHA	HFT	A	0.604641	-8.7	NLB
P10275	2AXA	FHM	A	0.626428	-11	NLB
P10275	3B5R	B5R	A	0.628564	-11.6	NLB
P10275	5V8Q	97A	A	0.63732	-9.7	NLB
P10275	2PIO	2MI	A	0.698004	-4.8	AF-2
P10275	2PIQ	RB1	A	0.87081	-5.5	AF-2
P10275	3B67	B67	A	0.879566	-11.1	NLB
P10275	4OJB	198	A	0.883036	-11.2	NLB
P10275	4OKW	198	AB	0.889171	-11.1	NLB
P10275	2AX6	HFT	A	0.908933	-8.8	NLB
P10275	4OLM	198	AB	0.911606	-10.4	NLB
P10275	3B66	B66	A	0.934582	-11.3	NLB
P10275	4OK1	198	AB	0.968394	-11.5	NLB
P10275	4OKB	198	AB	1.01846	-10.9	NLB
P10275	4OIL	HFT	A	1.057	-8.5	NLB
P10275	3B68	B68	A	1.06766	-11.6	NLB
P10275	3B65	3B6	A	1.07466	-10.9	NLB
P10275	1Z95	198	A	1.09313	-10.8	NLB
P10275	4OGH	HFT	A	1.0936	-8.9	NLB
P10275	2AX7	FHM	A	1.09451	-10.8	NLB
P10275	4OIU	HFT	A	1.10684	-8.5	NLB
P10275	2AX8	FHM	A	1.12421	-10.2	NLB
P10275	2PKL	4HY	A	1.13971	-5.3	BF-3
P10275	3V49	PK0	AB	1.14137	-11.1	NLB
P10275	2AX9	BHM	A	1.16423	-8.7	NLB
P10275	2HVC	LGD	A	1.196	-10.3	NLB
P10275	4OKT	198	AB	1.20278	-11	NLB
P10275	4OKX	198	AB	1.22612	-11.1	NLB
P10275	2PIW	T3	A	1.24116	-5.3	BF-3
P10275	4OJ9	HFT	A	1.25429	-7.7	NLB
P10275	5VO4	9FG	A	1.63655	-8.3	NLB
P10275	2YHD	AV6	A	1.86393	-6.1	AF-2
P10275	2PIV	T3	A	1.95961	-5.6	BF-3
P10275	2PIU	4HY	A	1.9621	-5	BF-3

## Sheet: ERa
UniprotID	pdbID	native ligand name (pdb ligand ID)	chain	RMSD	docking score (kcal/mol)	pocket
P03372	5DKE	5C8	A	0.130785	-11.6	NLB
P03372	1XQC	AEJ	C	0.152389	-13.8	NLB
P03372	1QKU	EST	B	0.166204	-10.6	NLB
P03372	4TUZ	36J	A	0.182797	-11.2	NLB
P03372	4MG8	27J	A	0.217958	-11.3	NLB
P03372	5T97	782	A	0.218238	-11.9	NLB
P03372	1G50	EST	B	0.225211	-10.7	NLB
P03372	1G50	EST	C	0.23637	-10.6	NLB
P03372	5TMU	7FL	B	0.236772	-11	NLB
P03372	5DUH	5FT	A	0.240329	-10.8	NLB
P03372	4MG8	27J	B	0.242079	-11.3	NLB
P03372	4TUZ	36J	B	0.247458	-10.9	NLB
P03372	5DXR	5HW	A	0.25652	-10.4	NLB
P03372	5DKE	5C8	B	0.257148	-11.9	NLB
P03372	5TMV	7FO	B	0.263149	-10	NLB
P03372	5TN1	7FR	A	0.263288	-10.9	NLB
P03372	5TM3	7EN	A	0.263773	-9	NLB
P03372	5DXQ	5HZ	A	0.270026	-10.6	NLB
P03372	5DRM	5ET	A	0.272768	-10.1	NLB
P03372	6B0F	C6V	A	0.287158	-13.2	NLB
P03372	4MGB	XDH	B	0.288959	-8.7	NLB
P03372	6DFN	G9J	C	0.305229	-11.7	NLB
P03372	3L03	4OH	A	0.308989	-10.8	NLB
P03372	2P15	EZT	A	0.316873	-14.2	NLB
P03372	5DUH	5FT	B	0.316874	-10.8	NLB
P03372	5N10	C8L	ACD	0.317241	-17.3	NLB
P03372	5FQV	VQI	A	0.321021	-11	NLB
P03372	5TLU	7EE	B	0.323637	-10.7	NLB
P03372	2POG	WST	B	0.328931	-10	NLB
P03372	3Q95	ESL	A	0.330276	-11	NLB
P03372	5GS4	EST	A	0.338645	-10.8	NLB
P03372	2POG	WST	A	0.341648	-10.1	NLB
P03372	2P15	EZT	B	0.343549	-13.9	NLB
P03372	6PET	G9J	D	0.347989	-11.7	NLB
P03372	5TMT	7FJ	B	0.348286	-12	NLB
P03372	5DTV	5FS	B	0.350059	-10.7	NLB
P03372	4IW6	1GU	B	0.354352	-11	NLB
P03372	5KRC	ZER	A	0.355143	-11	NLB
P03372	5KRC	ZER	B	0.357988	-11.2	NLB
P03372	5FQP	GQD	A	0.363159	-11.1	NLB
P03372	4ZN9	OBH	AB	0.372585	-11.4	NLB
P03372	2Q70	DC8	B	0.378709	-10.7	NLB
P03372	2QGT	EED	B	0.378959	-10.7	NLB
P03372	5DKG	5C7	A	0.379075	-11.2	NLB
P03372	4ZNH	OBC	A	0.379714	-11	NLB
P03372	4IWC	1GV	A	0.383773	-10.6	NLB
P03372	4MG5	27E	B	0.384449	-9.3	NLB
P03372	4PPS	ESE	B	0.389131	-9.5	NLB
P03372	5DVV	5G6	A	0.391131	-9.8	NLB
P03372	5DTV	5FS	A	0.391634	-10.3	NLB
P03372	5DRM	5ET	B	0.393258	-9.7	NLB
P03372	2B1Z	17M	B	0.396979	-10.8	NLB
P03372	5DID	5CK	B	0.402512	-9.5	NLB
P03372	4MGD	27N	B	0.406675	-8.7	NLB
P03372	4ZNV	4Q7	A	0.408477	-11.1	NLB
P03372	1UOM	PTI	A	0.416121	-11.2	NLB
P03372	5DWI	5G3	B	0.416877	-10.7	NLB
P03372	2B1Z	17M	A	0.416958	-10.9	NLB
P03372	5E0W	5KE	B	0.421182	-12	NLB
P03372	6PIT	EST	B	0.422865	-10.6	NLB
P03372	5DVS	5G7	A	0.424322	-10.3	NLB
P03372	6WOK	G9J	D	0.426463	-11.4	NLB
P03372	2Q70	DC8	A	0.428245	-10.3	NLB
P03372	1X7E	244	B	0.430623	-8.8	NLB
P03372	5TLL	7EL	B	0.432137	-8	NLB
P03372	5DLR	5DJ	A	0.433441	-11	NLB
P03372	5TLG	7EG	B	0.435117	-9.9	NLB
P03372	5TN4	7FZ	A	0.441174	-9.1	NLB
P03372	5TM3	7EN	B	0.442271	-9.4	NLB
P03372	2QGT	EED	A	0.447523	-10.9	NLB
P03372	1XQC	AEJ	AC	0.4511	-13.2	NLB
P03372	5T1Z	Q97	B	0.451355	-10.4	NLB
P03372	5TMQ	7M7	A	0.457079	-10.4	NLB
P03372	5DID	5CK	A	0.459518	-9.8	NLB
P03372	5KR9	CUE	B	0.459749	-9.3	NLB
P03372	5DX3	EST	B	0.460683	-10.6	NLB
P03372	1QKU	EST	C	0.462865	-10.7	NLB
P03372	5DZ3	5JX	A	0.465291	-11.2	NLB
P03372	5GTR	EST	A	0.469032	-11.2	NLB
P03372	5AK2	85Z	A	0.469857	-11.5	NLB
P03372	5KR9	CUE	A	0.475073	-9.2	NLB
P03372	4MG7	27H	B	0.475117	-10	NLB
P03372	5DIE	5CJ	B	0.47565	-9.8	NLB
P03372	5E19	5K7	B	0.479395	-10.6	NLB
P03372	1X7E	244	A	0.480295	-8.6	NLB
P03372	5DWI	5G3	A	0.481608	-10.8	NLB
P03372	5DI7	5CQ	B	0.484373	-9.8	NLB
P03372	5TN1	7FR	B	0.486562	-11	NLB
P03372	2IOG	IOG	A	0.489519	-12.2	NLB
P03372	2QZO	KN1	B	0.489752	-9.1	NLB
P03372	1GWR	EST	A	0.493318	-10.8	NLB
P03372	5TML	70	AB	0.494397	-11.7	NLB
P03372	3DT3	369	A	0.496004	-11	NLB
P03372	5TM9	7KL	A	0.496232	-10	others
P03372	5DVS	5G7	B	0.502963	-10.3	NLB
P03372	3DT3	369	B	0.505241	-11.2	NLB
P03372	5TLX	7G5	A	0.505275	-9.7	NLB
P03372	5TLX	7G5	A	0.51037	-9.6	NLB
P03372	5KCD	OB2	A	0.5113	-11.8	NLB
P03372	5DIE	5CJ	A	0.511375	-10.1	NLB
P03372	3HLV	J2Z	A	0.51162	-10.6	NLB
P03372	5TLY	7ER	B	0.512669	-9.6	NLB
P03372	5DMF	5DG	B	0.513671	-11.9	NLB
P03372	5DI7	5CQ	A	0.515029	-10.1	NLB
P03372	5DU5	5G2	B	0.515778	-9.9	NLB
P03372	1PCG	EST	B	0.516237	-11	NLB
P03372	5DWJ	5J2	A	0.517106	-10.4	NLB
P03372	6PET	G9J	C	0.517335	-11.5	NLB
P03372	5KRL	6WR	A	0.51821	-9.2	NLB
P03372	6DF6	G8Y	AD	0.518835	-11.2	NLB
P03372	2QA8	GEN	B	0.520133	-9.4	NLB
P03372	1QKU	EST	A	0.527263	-10.7	NLB
P03372	5TM6	7J9	B	0.528511	-9.2	NLB
P03372	5KRJ	6WP	A	0.530969	-11.7	NLB
P03372	3HM1	J3Z	A	0.530983	-10.6	NLB
P03372	4ZNS	OFB	A	0.532536	-11.6	NLB
P03372	5KRF	6WL	A	0.537607	-9.3	NLB
P03372	5KCF	OB5	A	0.538193	-10.9	NLB
P03372	5W9D	9XY	A	0.538351	-10	NLB
P03372	5TM5	7EV	B	0.541896	-9.2	NLB
P03372	1L2I	ETC	B	0.547069	-11.3	NLB
P03372	5DYB	5K2	B	0.548961	-11.2	NLB
P03372	5TN7	7G2	B	0.552615	-8.1	NLB
P03372	4ZNW	OBM	A	0.552803	-11.1	NLB
P03372	5EGV	5OS	A	0.554196	-9.1	NLB
P03372	6PIT	EST	A	0.55865	-10.8	NLB
P03372	5U2B	6WV	B	0.562071	-10.1	NLB
P03372	5KCE	OB3	A	0.562094	-11.6	NLB
P03372	4IW8	KN3	B	0.562448	-10	NLB
P03372	6WOK	G9J	C	0.563087	-10.9	NLB
P03372	5UFX	86Y	B	0.565832	-9.2	NLB
P03372	5U2B	6WV	C	0.567004	-11.2	NLB
P03372	5TLU	7EE	A	0.568473	-10.7	NLB
P03372	6SQ0	LRQ	A	0.56864	-11.8	NLB
P03372	5TMO	7M1	A	0.56951	-10.4	NLB
P03372	2QE4	JJ3	A	0.570825	-10	NLB
P03372	4MGD	27N	A	0.574011	-8.7	NLB
P03372	4ZNT	OBB	A	0.574366	-10.4	NLB
P03372	1ERE	EST	B	0.578587	-10.8	NLB
P03372	2QA6	KN2	A	0.582579	-8.3	NLB
P03372	1ERE	EST	A	0.586134	-10.7	NLB
P03372	4MG5	27E	A	0.588952	-8.4	NLB
P03372	5TLG	7EG	A	0.589673	-9.9	NLB
P03372	5EGV	5OS	B	0.589824	-9.2	NLB
P03372	2YJA	EST	B	0.589938	-11.1	NLB
P03372	5TM6	7J9	A	0.590834	-8.7	NLB
P03372	5KRH	6WN	A	0.595054	-11.8	NLB
P03372	5KRA	6WS	E	0.596551	-8.4	NLB
P03372	5U2B	6WV	A	0.596674	-11.4	NLB
P03372	6D0F	FYS	B	0.597485	-9.4	NLB
P03372	5KCE	OB3	B	0.603446	-11.7	NLB
P03372	5TLD	6WV	B	0.603508	-9.6	NLB
P03372	3UUC	0D1	B	0.606277	-8.5	NLB
P03372	1X7R	GEN	A	0.607727	-8.9	NLB
P03372	3HLV	J2Z	B	0.609007	-11	NLB
P03372	6WOK	U6D	B	0.609858	-10.5	NLB
P03372	1ERE	EST	C	0.610012	-10.8	NLB
P03372	5TLM	7EM	B	0.612627	-9	NLB
P03372	3UUC	0D1	C	0.616666	-8.7	NLB
P03372	5KRH	6WN	B	0.623877	-11.8	NLB
P03372	3HM1	J3Z	B	0.629185	-11.1	NLB
P03372	1L2I	ETC	A	0.631356	-11.5	NLB
P03372	2G5O	DRQ	B	0.635875	-11.3	NLB
P03372	5TLX	7EH	A	0.640109	-7.5	NLB
P03372	5KRI	6WM	B	0.647981	-9.6	NLB
P03372	1G50	EST	A	0.649177	-11.4	NLB
P03372	1GWR	EST	B	0.653461	-11	NLB
P03372	5TLV	7ES	A	0.654814	-9.4	NLB
P03372	5KRA	6WS	A	0.655825	-8.6	NLB
P03372	1ERE	EST	F	0.656291	-10.8	NLB
P03372	1PCG	EST	A	0.657585	-10.9	NLB
P03372	5ACC	KE9	A	0.660413	-12.2	NLB
P03372	6V8T	C6V	B	0.663229	-11.9	NLB
P03372	5TN7	7G2	A	0.665792	-8.4	NLB
P03372	5TM5	7EV	A	0.669218	-9.2	NLB
P03372	2QE4	JJ3	B	0.669794	-9.9	NLB
P03372	2QA8	GEN	A	0.670753	-9	NLB
P03372	5TN4	7FZ	B	0.671353	-9.5	NLB
P03372	5DU5	5G2	A	0.673388	-9.9	NLB
P03372	5TLV	7ES	B	0.67757	-9.4	NLB
P03372	1ERE	EST	E	0.678339	-10.9	NLB
P03372	5DRJ	5EU	A	0.684567	-9.2	NLB
P03372	5EI1	5OR	B	0.684988	-9.1	NLB
P03372	5TML	70	A	0.685466	-12	NLB
P03372	5TM2	7EO	A	0.687866	-9	NLB
P03372	5WGQ	EST	A	0.690656	-11.2	NLB
P03372	3OS9	KN1	D	0.692381	-6.9	NLB
P03372	5TMZ	7FQ	B	0.69477	-10.4	NLB
P03372	4DMA	0L8	B	0.695441	-9.1	NLB
P03372	5WGQ	EST	B	0.696706	-10.7	NLB
P03372	6ZOQ	QNE	A	0.697742	-10.2	NLB
P03372	5DXG	EST	B	0.703815	-11	NLB
P03372	5TN6	7G1	A	0.715412	-9.9	NLB
P03372	4IVY	1GT	A	0.719766	-9.8	NLB
P03372	5DXE	EST	A	0.724462	-11.2	NLB
P03372	5KCW	OB9	A	0.726195	-9.8	NLB
P03372	2QSE	1HP	B	0.731881	-8.9	NLB
P03372	5KRO	6WW	B	0.742186	-9.9	NLB
P03372	5TM7	7JY	BD	0.742969	-10.5	NLB
P03372	3OS8	KN0	C	0.743358	-11	NLB
P03372	5U2B	6WV	E	0.743473	-10	NLB
P03372	3UUD	EST	A	0.74758	-10.9	NLB
P03372	5TM9	7KL	B	0.750194	-10.8	NLB
P03372	6DF6	G8Y	D	0.753862	-11.5	NLB
P03372	4IWF	15Q	B	0.755329	-8.5	NLB
P03372	5TLO	7EE	A	0.756689	-9.9	NLB
P03372	5T1Z	Q97	A	0.760856	-10.9	NLB
P03372	6VGH	C3D	B	0.761171	-10.7	NLB
P03372	4Q50	OHT	AD	0.772791	-9.8	NLB
P03372	5DXE	EST	B	0.774461	-11.1	NLB
P03372	6CBZ	EST	A	0.775312	-11	NLB
P03372	6SUO	LVH	A	0.776973	-11.3	NLB
P03372	1R5K	GW5	B	0.779769	-10.7	NLB
P03372	4PXM	EST	A	0.78043	-10.9	NLB
P03372	4IUI	1GQ	B	0.781431	-8.6	NLB
P03372	2QSE	1HP	A	0.782124	-8.8	NLB
P03372	5TLX	7EH	B	0.782241	-7.8	NLB
P03372	6DF6	G8Y	BC	0.78526	-11	NLB
P03372	5EI1	5OR	A	0.787474	-9	NLB
P03372	2G5O	DRQ	A	0.787605	-11	NLB
P03372	5HYR	EST	B	0.788043	-10.8	NLB
P03372	3UUA	0CZ	A	0.792503	-8.7	NLB
P03372	4MGC	27M	B	0.793528	-8.1	NLB
P03372	2QXM	PIQ	A	0.793981	-8.4	NLB
P03372	5DWJ	5J2	B	0.794513	-10.1	NLB
P03372	4IW8	KN3	A	0.795616	-9.7	NLB
P03372	2QGW	EES	A	0.797287	-9.6	NLB
P03372	1ERE	EST	D	0.798309	-10.9	NLB
P03372	5TLF	7EF	A	0.800982	-10.6	NLB
P03372	1GWQ	ZTW	A	0.802635	-8.7	NLB
P03372	3UUD	EST	B	0.809003	-11	NLB
P03372	5WGD	EST	A	0.81308	-11.1	NLB
P03372	5U2B	6WV	F	0.814647	-9.7	NLB
P03372	5TLF	7EF	B	0.817737	-10.4	NLB
P03372	2QA6	KN2	B	0.819252	-8.4	NLB
P03372	5TN6	7G1	B	0.820149	-9.9	NLB
P03372	2QH6	ODE	B	0.820283	-10.4	NLB
P03372	2IOK	IOK	A	0.822154	-11	NLB
P03372	4IVY	1GT	B	0.822594	-8.7	NLB
P03372	6PFM	OGJ	AD	0.82849	-10.6	NLB
P03372	4ZNV	4Q7	AB	0.829705	-11	NLB
P03372	4IWC	1GV	B	0.833542	-10.3	NLB
P03372	2QGW	EES	B	0.835898	-9.7	NLB
P03372	4PXM	EST	B	0.839193	-10.8	NLB
P03372	6CBZ	EST	B	0.840013	-11	NLB
P03372	4IU7	1GM	A	0.840265	-10.1	NLB
P03372	3OS8	KN0	D	0.840376	-11.2	NLB
P03372	5AAU	XBR	B	0.845828	-11.1	NLB
P03372	2B1V	458	A	0.849956	-9.4	NLB
P03372	5KRO	6WW	A	0.855654	-10.4	NLB
P03372	4PPP	FSV	B	0.856023	-7.4	NLB
P03372	5DXB	EST	A	0.857188	-10.8	NLB
P03372	2QAB	EI1	A	0.858871	-8.9	NLB
P03372	2FAI	459	A	0.864223	-8.7	NLB
P03372	4IV4	1GS	B	0.864418	-9.4	NLB
P03372	4ZNU	4Q9	AB	0.865443	-11.8	NLB
P03372	6WOK	U6D	A	0.866763	-9.7	NLB
P03372	3L03	4OH	B	0.870149	-10.8	NLB
P03372	5TN3	7FS	B	0.871086	-10	NLB
P03372	2FAI	459	B	0.871874	-9.1	NLB
P03372	1XQC	AEJ	B	0.873465	-12.3	NLB
P03372	3Q95	ESL	B	0.875553	-11.1	NLB
P03372	5KRM	6WU	B	0.879255	-10	NLB
P03372	2OCF	EST	A	0.880681	-10.9	NLB
P03372	5DXB	EST	B	0.884419	-10.6	NLB
P03372	4ZNU	4Q9	B	0.884567	-12.3	NLB
P03372	4XI3	29S	C	0.885535	-12.4	NLB
P03372	5WGD	EST	B	0.890072	-11	NLB
P03372	4IU7	1GM	B	0.890195	-9.7	NLB
P03372	1XPC	AIT	A	0.893631	-11.9	NLB
P03372	5TLX	7G5	B	0.8938	-9	NLB
P03372	5TM4	7000	A	0.897558	-9.7	others
P03372	5FQS	J0W	A	0.898384	-10.6	NLB
P03372	4MGA	27L	A	0.902953	-6.9	NLB
P03372	5U2D	OBH	AB	0.904781	-11.2	NLB
P03372	6ZOQ	QNE	B	0.907691	-10.3	NLB
P03372	5EHJ	5K5	B	0.907997	-10.7	NLB
P03372	1ZKY	689	B	0.911291	-9.7	NLB
P03372	4MGC	27M	A	0.911934	-8	NLB
P03372	1QKT	EST	A	0.913858	-10.6	NLB
P03372	4ZN9	OBH	A	0.914574	-11.2	NLB
P03372	6ZOS	QNK	A	0.917272	-10.7	NLB
P03372	2QAB	EI1	B	0.917594	-8.6	NLB
P03372	5TM7	7JY	A	0.917678	-10.8	NLB
P03372	6DF6	G8Y	B	0.91867	-11	NLB
P03372	5U2B	6WV	D	0.920257	-9.9	NLB
P03372	2QR9	HZ3	B	0.920862	-8.8	NLB
P03372	5TM4	7000	A	0.922574	-10.1	NLB
P03372	5TMM	7M4	A	0.92309	-9.4	NLB
P03372	5KCD	OB2	B	0.926339	-11.5	NLB
P03372	4PPP	FSV	A	0.929638	-7.9	NLB
P03372	5DXK	5J1	B	0.934114	-11	NLB
P03372	5KD9	OBT	A	0.936085	-10.1	NLB
P03372	5KRK	6WQ	A	0.937341	-11.8	NLB
P03372	5DP0	5ES	B	0.938106	-12.2	NLB
P03372	5DL4	5C4	B	0.938684	-12	NLB
P03372	4MGA	27L	B	0.940194	-7	NLB
P03372	7KBS	RAL	B	0.943628	-10.9	NLB
P03372	5KCC	OB1	A	0.943823	-11.1	NLB
P03372	5TNB	7EB	C	0.950607	-10.1	NLB
P03372	5DL4	5C4	A	0.953071	-11.9	NLB
P03372	5DIG	5CE	A	0.953556	-10.7	NLB
P03372	6VJ1	QYM	A	0.953605	-10.6	NLB
P03372	4ZNH	OBC	AB	0.954156	-10.7	NLB
P03372	4MG7	27H	A	0.954274	-9.7	NLB
P03372	5EHJ	5K5	A	0.955818	-10.9	NLB
P03372	5E1C	5K8	B	0.957188	-9.9	NLB
P03372	5TLM	7EM	A	0.958017	-9.7	NLB
P03372	5DP0	5ES	A	0.959639	-12.3	NLB
P03372	5E14	5KB	B	0.961149	-11.3	NLB
P03372	5HYR	EST	A	0.96487	-10.8	NLB
P03372	5KRK	6WQ	B	0.968723	-11	NLB
P03372	6C42	85M	B	0.968958	-11.5	NLB
P03372	5TLO	7EE	B	0.969669	-11.7	NLB
P03372	5TMM	7M4	B	0.971499	-11.1	NLB
P03372	3OS8	KN0	B	0.971591	-11	NLB
P03372	3OSA	KN3	A	0.975801	-10	NLB
P03372	5DIG	5CE	B	0.977759	-10.5	NLB
P03372	6VVP	R3V	AD	0.978968	-10.9	NLB
P03372	6SBO	L5B	A	0.981063	-12.6	NLB
P03372	6VMU	R3V	A	0.983599	-12.3	NLB
P03372	5E1C	5K8	A	0.983666	-10.3	NLB
P03372	2B1V	458	B	0.991393	-9.3	NLB
P03372	5DX3	EST	A	0.991459	-10.7	NLB
P03372	5KRI	6WM	A	0.992306	-11.2	NLB
P03372	5KRL	6WR	B	0.992511	-8.7	NLB
P03372	5TLL	7EL	A	0.992967	-8.5	NLB
P03372	5TMZ	7FQ	A	0.996767	-10	NLB
P03372	4Q50	OHT	CG	0.997786	-9.6	NLB
P03372	5DZH	5KG	B	1.00069	-9.6	NLB
P03372	1SJ0	E4D	A	1.00223	-11.7	NLB
P03372	5DXM	5J0	A	1.00232	-11.3	NLB
P03372	5DKS	5C6	A	1.00532	-12.2	NLB
P03372	5TLX	7G5	B	1.00636	-9.3	NLB
P03372	6VMU	R3V	C	1.0085	-11.6	NLB
P03372	4Q50	OHT	BCE	1.0107	-9.8	NLB
P03372	5TN3	7FS	A	1.01143	-9.8	NLB
P03372	6DFN	G9J	B	1.0246	-11.3	NLB
P03372	5DY8	5K4	A	1.02933	-11	NLB
P03372	6VJ1	QYM	E	1.02996	-10.8	NLB
P03372	5TMU	7FL	A	1.03102	-11.3	NLB
P03372	5DXK	5J1	A	1.03166	-11.1	NLB
P03372	5KRJ	6WP	B	1.03285	-10.5	NLB
P03372	5TN7	7G2	A	1.03392	-7.4	NLB
P03372	6VJ1	QYM	D	1.03614	-11.4	NLB
P03372	5T92	77W	A	1.03665	-12.1	NLB
P03372	5TMR	7FD	B	1.03849	-10.5	NLB
P03372	6SBO	L5B	B	1.0386	-12.9	NLB
P03372	7JHD	V9J	A	1.04264	-10.9	NLB
P03372	5TM1	7EQ	A	1.04665	-8.3	NLB
P03372	7JHD	V9J	B	1.04767	-10.9	NLB
P03372	5E19	5K7	A	1.04807	-10.8	NLB
P03372	5TMS	7FG	A	1.05457	-11.4	NLB
P03372	4TV1	36M	A	1.05503	-6.3	NLB
P03372	6V87	OHT	A	1.05688	-9.4	NLB
P03372	6PSJ	29S	AB	1.06006	-12	NLB
P03372	6VJ1	QYM	B	1.06058	-11.1	NLB
P03372	5DXM	5J0	B	1.06108	-11.6	NLB
P03372	6DFN	G9J	D	1.06172	-11.7	NLB
P03372	5DYB	5K2	A	1.06189	-11.7	NLB
P03372	2QXS	RAL	A	1.0645	-11.4	NLB
P03372	5TLD	6WV	A	1.06503	-12	NLB
P03372	4IV2	1GR	A	1.07059	-10.2	NLB
P03372	5DMF	5DG	A	1.0723	-12.1	NLB
P03372	4MG6	27G	A	1.07242	-7.3	NLB
P03372	5DUE	5FY	A	1.07338	-10.8	NLB
P03372	5DZ0	5K0	B	1.07481	-10.8	NLB
P03372	6D0F	FYS	A	1.07563	-9.3	NLB
P03372	5TN9	7EC	C	1.07783	-9.2	NLB
P03372	2I0J	I0G	B	1.07999	-9.8	NLB
P03372	1ERR	RAL	B	1.08136	-10.7	NLB
P03372	5DMC	5DH	B	1.08541	-10.1	NLB
P03372	5DUG	5FV	A	1.08705	-10.5	NLB
P03372	5DWE	5G5	A	1.0872	-11	NLB
P03372	5DYD	5K1	A	1.08847	-10.1	NLB
P03372	5TMO	7M1	B	1.08928	-10.5	NLB
P03372	5DUG	5FV	B	1.09098	-10.5	NLB
P03372	5DZ3	5JX	B	1.09218	-10.5	NLB
P03372	5DZI	5KF	B	1.09246	-10.9	NLB
P03372	5JMM	QSO	B	1.09739	-9.4	NLB
P03372	5E14	5KB	A	1.10082	-11.5	NLB
P03372	5DWG	5G4	B	1.10437	-10.7	NLB
P03372	5DZ0	5K0	A	1.10451	-11.4	NLB
P03372	2I0J	I0G	D	1.10596	-9.9	NLB
P03372	6SUO	LVH	B	1.11174	-10.4	NLB
P03372	6CZN	FNJ	A	1.11254	-9.9	NLB
P03372	4IUI	1GQ	A	1.11363	-9.3	NLB
P03372	5DZI	5KF	A	1.1147	-10.8	NLB
P03372	7KCA	RAL	B	1.11589	-10.6	NLB
P03372	5DXR	5HW	B	1.11797	-10.4	NLB
P03372	6VPF	53Q	D	1.11826	-10.1	NLB
P03372	3ERD	DES	A	1.12312	-9.3	NLB
P03372	1XP9	AIJ	A	1.12395	-11.8	NLB
P03372	6VIG	QYM	D	1.12639	-12.1	NLB
P03372	2R6Y	LLC	B	1.12727	-10.8	NLB
P03372	1ZKY	689	A	1.12911	-9	NLB
P03372	5TM4	7000	B	1.12938	-10.3	NLB
P03372	6VIG	QYM	B	1.13135	-12.1	NLB
P03372	2I0J	I0G	A	1.13327	-9.8	NLB
P03372	5TM2	7EO	B	1.13453	-6.7	NLB
P03372	5KCU	OB8	B	1.13997	-11.2	NLB
P03372	5DKB	5C9	A	1.14009	-12.1	NLB
P03372	1ERR	RAL	A	1.14363	-10.9	NLB
P03372	6VIG	QYM	A	1.14485	-12	NLB
P03372	5EIT	5P1	B	1.14516	-10.1	NLB
P03372	6ZOR	QNH	B	1.14896	-10.4	NLB
P03372	4Q50	OHT	DH	1.15107	-9.4	NLB
P03372	6CZN	FNJ	B	1.1531	-10.2	NLB
P03372	5DY8	5K4	B	1.15343	-10.3	NLB
P03372	3ERD	DES	B	1.15409	-9	NLB
P03372	6PSJ	29S	A	1.15487	-12.1	NLB
P03372	4ZN7	DES	B	1.15861	-9.5	NLB
P03372	5DWE	5G5	B	1.16234	-10.9	NLB
P03372	6IAR	H8W	A	1.16306	-11.3	NLB
P03372	5TMQ	7M7	B	1.16533	-11	NLB
P03372	4IV2	1GR	B	1.16657	-9.6	NLB
P03372	6VMU	R3V	B	1.16657	-11.8	NLB
P03372	4ZN7	DES	A	1.1709	-9.5	NLB
P03372	5AAU	XBR	A	1.17145	-11.3	NLB
P03372	5TMW	7FP	A	1.17256	-11.8	NLB
P03372	5DYD	5K1	B	1.17276	-10	NLB
P03372	5DKS	5C6	B	1.17426	-11.7	NLB
P03372	6VIG	QYM	C	1.17538	-12.2	NLB
P03372	5DUE	5FY	B	1.17841	-10.7	NLB
P03372	6VMU	R3V	D	1.17933	-12	NLB
P03372	5DZ1	5JY	B	1.18178	-10.3	NLB
P03372	2I0J	I0G	C	1.18344	-9.8	NLB
P03372	5FQR	QHG	A	1.18627	-10.6	NLB
P03372	5KCT	OB7	A	1.18865	-12.1	NLB
P03372	5TLT	7ED	A	1.18965	-8.5	NLB
P03372	4ZNW	OBM	AB	1.19129	-11.1	NLB
P03372	6VVP	R3V	C	1.19347	-10.8	NLB
P03372	2JF9	OHT	AP	1.1942	-9.9	NLB
P03372	6ZOR	QNH	A	1.19475	-10.2	NLB
P03372	5KRF	6WL	B	1.19533	-9.7	NLB
P03372	5DWG	5G4	A	1.1965	-10.6	NLB
P03372	5TMT	7FJ	A	1.19812	-10.9	NLB
P03372	5TMR	7FD	A	1.20268	-10.4	NLB
P03372	3OSA	KN3	C	1.20281	-9.9	NLB
P03372	5TMV	7FO	A	1.20657	-10.6	NLB
P03372	6WOK	U6D	AC	1.21044	-9.6	NLB
P03372	5TN5	7G0	B	1.2232	-9.5	NLB
P03372	1XP6	AIU	A	1.2234	-12.6	NLB
P03372	2QXM	PIQ	B	1.22707	-8.7	NLB
P03372	5W9C	OHT	C	1.2278	-9.4	NLB
P03372	4Q50	OHT	BE	1.2292	-9.3	NLB
P03372	3UU7	2OH	B	1.22963	-8	NLB
P03372	5TM9	7KL	A	1.23881	-10	others
P03372	5KCC	OB1	B	1.24328	-11.1	NLB
P03372	5DXQ	5HZ	B	1.25458	-10.4	NLB
P03372	5DKG	5C7	B	1.2555	-11.2	NLB
P03372	1R5K	GW5	AC	1.25817	-10.7	NLB
P03372	6VVP	R3V	D	1.26021	-11.3	NLB
P03372	4IWF	15Q	A	1.2604	-8.6	NLB
P03372	5U2D	OBH	B	1.26647	-11.2	NLB
P03372	6VJD	C3D	C	1.26737	-11.6	NLB
P03372	5UFW	86V	A	1.26743	-11.6	NLB
P03372	2QR9	HZ3	A	1.26874	-6	NLB
P03372	4DMA	0L8	A	1.26874	-9	NLB
P03372	3UUC	0D1	D	1.27224	-8.6	NLB
P03372	5TN5	7G0	A	1.27463	-9.6	NLB
P03372	5KRA	6WT	B	1.28072	-8.3	NLB
P03372	5TMW	7FP	B	1.28089	-11.2	NLB
P03372	3UUC	0D1	A	1.28261	-8.5	NLB
P03372	5UFX	86Y	A	1.28338	-11.6	NLB
P03372	4TV1	36M	B	1.28349	-6.2	NLB
P03372	5DK9	5CC	A	1.28403	-9.9	NLB
P03372	6VJD	C3D	B	1.28469	-11.6	NLB
P03372	2R6W	LLB	B	1.28504	-10.7	NLB
P03372	5DK9	5CC	B	1.28518	-10.8	NLB
P03372	5E0W	5KE	A	1.29207	-12.3	NLB
P03372	6VJD	C3D	A	1.29531	-11.7	NLB
P03372	3OSA	KN3	B	1.29804	-9.6	NLB
P03372	5E0X	5KD	A	1.3014	-12	NLB
P03372	6C42	85M	A	1.30328	-11.9	NLB
P03372	5KCW	OB9	B	1.30403	-11.3	NLB
P03372	3UU7	2OH	A	1.30641	-7.8	NLB
P03372	4Q50	OHT	ADF	1.30656	-9.5	NLB
P03372	4Q50	OHT	AF	1.30809	-9.3	NLB
P03372	5W9C	OHT	B	1.30902	-7.8	NLB
P03372	3OS8	KN0	A	1.30979	-11	NLB
P03372	5TM9	7KL	A	1.31016	-9.2	NLB
P03372	7KBS	RAL	A	1.31234	-10.8	NLB
P03372	6VPK	RL4	A	1.31265	-11	NLB
P03372	5TNB	7EB	D	1.32159	-10.1	NLB
P03372	5E0X	5KD	B	1.32164	-11.7	NLB
P03372	2G44	T3O	A	1.32537	-9.5	NLB
P03372	5KCF	OB4	B	1.32709	-10.5	NLB
P03372	5TLY	7ER	A	1.32906	-9.4	NLB
P03372	5TLT	7ED	B	1.33347	-8.4	NLB
P03372	4ZNT	OBB	B	1.33707	-10.7	NLB
P03372	6WOK	G9J	A	1.33806	-8.9	NLB
P03372	5KRM	6WU	A	1.34443	-10.1	NLB
P03372	2JFA	RAL	AP	1.34693	-11.1	NLB
P03372	5DXP	5HX	A	1.34697	-11.4	NLB
P03372	5FQT	7QN	A	1.35163	-10.5	NLB
P03372	7KCA	RAL	A	1.35777	-11	NLB
P03372	5TN8	7G3	A	1.3583	-7.7	NLB
P03372	6DFN	G9J	A	1.35916	-11.6	NLB
P03372	1GWQ	ZTW	B	1.36232	-8.8	NLB
P03372	5UFW	86V	B	1.36238	-9.5	NLB
P03372	5JMM	QSO	A	1.36246	-8.1	NLB
P03372	5DZ1	5JY	A	1.36637	-10.8	NLB
P03372	7KCD	RL4	B	1.36717	-11.9	NLB
P03372	2JFA	RAL	BQ	1.36848	-10.9	NLB
P03372	5KCT	OB6	B	1.37059	-11.3	NLB
P03372	5T97	782	B	1.37163	-11.2	NLB
P03372	5AK2	85Z	B	1.37172	-11.4	NLB
P03372	5TM1	7EQ	B	1.37588	-8.1	NLB
P03372	2JF9	OHT	ACR	1.37707	-9.9	NLB
P03372	5TNB	7EB	B	1.37722	-9.8	NLB
P03372	5W9D	9XY	B	1.37904	-10.2	NLB
P03372	5E15	5KA	B	1.38403	-10	NLB
P03372	5DXP	5HX	B	1.38425	-11.2	NLB
P03372	1YIN	CM3	A	1.3845	-11.4	NLB
P03372	5TN9	7EC	D	1.39261	-9.3	NLB
P03372	5W9C	OHT	D	1.39544	-9.6	NLB
P03372	5DMC	5DH	A	1.39698	-10	NLB
P03372	2IOK	IOK	B	1.39778	-10.7	NLB
P03372	5TNB	7EB	A	1.40196	-10.2	NLB
P03372	6VVP	R3V	B	1.41972	-10.8	NLB
P03372	2QH6	ODE	A	1.42003	-9.6	NLB
P03372	5TM8	7K6	AC	1.42444	-11.2	NLB
P03372	5EIT	5P1	A	1.43003	-9.8	NLB
P03372	7KCD	RL4	D	1.43685	-10.9	NLB
P03372	4ZNS	OFB	AB	1.43953	-11.6	NLB
P03372	6PET	ODY	B	1.44483	-10.2	NLB
P03372	2QZO	KN1	A	1.44505	-10.1	NLB
P03372	4PP6	STL	B	1.45822	-8.4	NLB
P03372	5KD9	OBT	B	1.46219	-11.3	NLB
P03372	5DZH	5KG	A	1.46435	-9.4	NLB
P03372	4XI3	29S	B	1.47318	-11.7	NLB
P03372	1XP1	AIH	A	1.47517	-12.4	NLB
P03372	7KCD	RL4	A	1.47962	-12.3	NLB
P03372	5DLR	5DJ	B	1.4823	-11	NLB
P03372	4XI3	29S	D	1.48284	-12.5	NLB
P03372	6PFM	OGJ	AD	1.48735	-11	NLB
P03372	5TLP	7EH	A	1.48753	-7.4	NLB
P03372	7KCD	RL4	C	1.48991	-11.5	NLB
P03372	6VPK	RL4	D	1.49371	-11.4	NLB
P03372	5TN9	7EC	B	1.49544	-9.3	NLB
P03372	6PET	ODY	A	1.49793	-11.3	NLB
P03372	5TMS	7FG	B	1.49944	-11.1	NLB
P03372	6VPK	RL4	C	1.51264	-11	NLB
P03372	5E15	5KA	A	1.52404	-9.8	NLB
P03372	5DVV	5G6	B	1.52601	-10.2	NLB
P03372	4PP6	STL	A	1.52947	-7.7	NLB
P03372	5AAV	GW5	B	1.54054	-9.7	NLB
P03372	5AAV	GW5	A	1.54484	-10.4	NLB
P03372	4IV4	1GS	A	1.56323	-10.1	NLB
P03372	5KCU	OB8	A	1.56729	-11.6	NLB
P03372	5W9C	OHT	A	1.5674	-8.3	NLB
P03372	4Q50	OHT	BCG	1.57345	-8.9	NLB
P03372	5TN8	7G3	B	1.57558	-7.5	NLB
P03372	6SQ0	LRQ	B	1.58994	-11.7	NLB
P03372	5DRJ	5EU	B	1.60749	-9.4	NLB
P03372	4IW6	1GU	A	1.62049	-10.1	NLB
P03372	6OWC	ND1	AB	1.64646	-10.7	NLB
P03372	6VPF	53Q	C	1.66782	-10.3	NLB
P03372	2BJ4	OHT	B	1.67466	-9.7	NLB
P03372	4PPS	ESE	A	1.67483	-9.6	NLB
P03372	2JF9	OHT	BQ	1.68095	-10	NLB
P03372	3OS9	KN1	A	1.68356	-7.4	NLB
P03372	4XI3	29S	A	1.69369	-11.2	NLB
P03372	1R5K	GW5	AC	1.69503	-11	NLB
P03372	3OSA	KN3	D	1.70833	-10.2	NLB
P03372	4MG9	27K	B	1.71527	-5.9	NLB
P03372	6VPK	RL4	B	1.71832	-11.2	NLB
P03372	5DKB	5C9	B	1.74503	-11.2	NLB
P03372	5KRA	6WT	F	1.75382	-8.3	NLB
P03372	1YIM	CM4	A	1.75519	-12	NLB
P03372	2G44	T3O	B	1.77178	-9.1	NLB
P03372	6ZOS	QNK	B	1.77566	-10.8	NLB
P03372	6B0F	C6V	B	1.8214	-10.9	NLB
P03372	4IVW	1GJ	B	1.83268	-11.1	NLB
P03372	4IVW	1GJ	A	1.85306	-11.8	NLB
P03372	3ERT	OHT	A	1.92315	-9.7	NLB
P03372	2BJ4	OHT	A	1.93042	-9.8	NLB
P03372	2YAT	EEU	A	1.93456	-8.6	NLB
P03372	3UUA	0CZ	B	1.93873	-8.8	NLB

## Sheet: Erb
UniprotID	pdbID	native ligand name (pdb ligand ID)	chain	RMSD	docking score (kcal/mol)	pocket
Q92731	1U3R	338	B	0.216496	-11.1	NLB
Q92731	2YJD	YJD	A	0.30018	-9.6	NLB
Q92731	4J26	EST	B	0.30374	-11.5	NLB
Q92731	4ZI1	KB0	A	0.308175	-11.6	NLB
Q92731	1YYE	196	B	0.329459	-10.5	NLB
Q92731	4J26	EST	A	0.329886	-11.5	NLB
Q92731	1X7B	41	B	0.338693	-9.4	NLB
Q92731	1QKM	GEN	A	0.340155	-9.7	NLB
Q92731	3OLS	EST	B	0.360968	-11.2	NLB
Q92731	1ZAF	789	A	0.361066	-9.6	NLB
Q92731	1X7J	GEN	A	0.365974	-9.9	NLB
Q92731	1U3R	338	A	0.376264	-11.3	NLB
Q92731	1X78	244	B	0.37683	-9.8	NLB
Q92731	2YJD	YJD	B	0.38813	-9.4	NLB
Q92731	1X76	697	A	0.394092	-9.8	NLB
Q92731	4J24	EST	D	0.394294	-10.9	NLB
Q92731	1X7B	41	A	0.39465	-10.1	NLB
Q92731	4J24	EST	B	0.399466	-10.8	NLB
Q92731	5TOA	EST	B	0.400329	-10.6	NLB
Q92731	5TOA	EST	A	0.403476	-11	NLB
Q92731	1X78	244	A	0.412512	-9.6	NLB
Q92731	4J24	EST	C	0.416413	-10.8	NLB
Q92731	1YYE	196	A	0.424613	-10.3	NLB
Q92731	2NV7	555	A	0.426255	-10.1	NLB
Q92731	3OLS	EST	A	0.448974	-11.4	NLB
Q92731	3OLL	EST	B	0.450211	-10.3	NLB
Q92731	3OLL	EST	A	0.454614	-10.3	NLB
Q92731	1U3S	797	B	0.461095	-10.3	NLB
Q92731	4J24	EST	A	0.469752	-10.7	NLB
Q92731	2I0G	I0G	A	0.47025	-10.1	NLB
Q92731	1U9E	397	A	0.470914	-9.7	NLB
Q92731	1X76	697	B	0.476587	-9.5	NLB
Q92731	1U3S	797	A	0.482792	-11.2	NLB
Q92731	1YY4	4NA	A	0.506317	-9.9	NLB
Q92731	2Z4B	DC8	A	0.517421	-11.1	NLB
Q92731	2I0G	I0G	B	0.541371	-10.2	NLB
Q92731	3OMQ	W23	B	0.570792	-8.4	NLB
Q92731	2JJ3	JJ3	B	0.613957	-10.8	NLB
Q92731	1U3Q	272	D	0.637899	-9	NLB
Q92731	2NV7	555	B	0.640583	-10.1	NLB
Q92731	1U3Q	272	C	0.663331	-8.9	NLB
Q92731	2QTU	3AS	A	0.667023	-11.1	NLB
Q92731	1U3Q	272	B	0.669324	-9	NLB
Q92731	1U3Q	272	A	0.676429	-9.1	NLB
Q92731	2QTU	3AS	B	0.757589	-11.2	NLB
Q92731	1YY4	4NA	B	0.773385	-8.9	NLB
Q92731	1L2J	ETC	B	0.831999	-11.6	NLB
Q92731	2FSZ	OHT	A	0.870257	-9.1	NLB
Q92731	1L2J	ETC	A	0.889961	-11.6	NLB
Q92731	3OMP	W14	B	0.910183	-8.1	NLB
Q92731	3OMO	WV7	A	0.996252	-8.9	NLB
Q92731	2GIU	FBR	A	1.09175	-9	NLB
Q92731	3OMO	WV7	B	1.14375	-8.9	NLB
Q92731	2JJ3	JJ3	A	1.14814	-10.6	NLB
Q92731	2Z4B	DC8	B	1.14963	-11.1	NLB
Q92731	1U9E	397	B	1.21064	-9.2	NLB
Q92731	1NDE	MON	A	1.24167	-11.6	NLB
Q92731	1X7J	GEN	B	1.25497	-9.5	NLB
Q92731	3OMP	W14	A	1.30405	-8.7	NLB
Q92731	2YLY	SU4	A	1.44075	-8.7	NLB
Q92731	2FSZ	OHT	B	1.556	-9.3	NLB
Q92731	3OMQ	W23	A	1.86565	-8.4	NLB
